# Supplementary material for: Isolation and Functional Characterization of Endophytic Bacteria from Muscadine Grape Berries: A Microbial Treasure Trove
Source: Cells. 2025 Mar 3;14(5):369. doi: 10.3390/cells14050369 (PMC11899604; doi:10.3390/cells14050369)
Supplement: Supplementary file 1 [file cells-14-00369-s001.zip]

Archive with 1 entries (1 files):
- cells-3499090-supplementary.pdf
